# Supplementary material for: Endothelial-Specific Molecule 1 Inhibition Lessens Productive Angiogenesis and Tumor Metastasis to Overcome Bevacizumab Resistance
Source: Cancers (Basel). 2022 Nov 18;14(22):5681. doi: 10.3390/cancers14225681 (PMC9688485; doi:10.3390/cancers14225681)
Supplement: Supplementary file 1 [file cancers-14-05681-s001.zip]

Archive with 1 entries (1 files):
- cancers-2001562-supplementary.pdf
